# Supplementary material for: CircFGGY Inhibits Cell Growth, Invasion and Epithelial-Mesenchymal Transition of Hepatocellular Carcinoma via Regulating the miR-545-3p/Smad7 Axis
Source: Front Cell Dev Biol. 2022 May 3;10:850708. doi: 10.3389/fcell.2022.850708 (PMC9110866; doi:10.3389/fcell.2022.850708)
Supplement: Supplementary file 1 [file Table2.xlsx]

## Sheet: Table S2
Table S2 Clinical characteristics of patients (cohort 2)
Sample NUM	gender（male=1,female=2）	age	TNM stage	BCLC stage	diagnosis	Edmondson’s grade	No. tumour(1=solitary，2=multiple)	Tumour size, mm	vascular invasion (0=absent，1=present)	Liver cirrhosis (0=absent，1=present)	survival condition (0=death,1=survival)	OS, months	circFGGY expression
sample01	1	66	T2	B	HCC	3	2	39	0	1	1	25	0.0007
sample02	1	67	T3a	B	HCC	3	2	126	0	0	1	38	0.00183
sample03	2	55	T1	A	HCC	3	1	75	0	0	1	29	0.00137
sample04	1	66	T2	A	HCC	2	2	27	0	0	0	46	0.00501
sample05	1	47	T3b	C	HCC	3	1	56	1	0	1	38	0.00178
sample06	2	76	T1	A	HCC	2	1	45	0	0	0	60	0.00452
sample07	2	60	T3b	C	HCC	3	1	67	1	1	1	6	0.00031
sample08	1	33	T3b	C	HCC	1	1	45	1	0	1	19	0.01339
sample09	1	71	T1	A	HCC	1	1	60	0	1	1	10	0.00345
sample10	2	68	T1	A	HCC	2	1	141	0	0	1	22	0.00365
sample11	1	54	T1	A	HCC	2	1	64	0	0	0	50	0.0003
sample12	1	62	T3a	B	HCC	3	2	100	0	0	1	30	0.0046
sample13	1	70	T3b	C	HCC	3	1	12	1	0	1	15	0.00165
sample14	1	44	T2	A	HCC	3	2	27	0	0	0	67	0.00371
sample15	1	59	T1	A	HCC	2	1	40	0	0	0	49	0.00598
sample16	2	49	T1	A	HCC	2	1	34	0	0	0	47	0.00809
sample17	2	63	T1	A	HCC	4	1	58	0	0	1	11	0.00265
sample18	1	62	T1	A	HCC	1	1	76	0	0	0	47	0.03023
sample19	1	44	T1	A	HCC	2	1	30	0	1	0	44	0.00462
sample20	1	46	T3b	C	HCC	3	1	10	1	1	1	16	0.00156
sample21	2	65	T1	A	HCC	2	1	15	0	1	1	34	0.00325
sample22	1	55	T2	B	HCC	1	2	38	0	0	0	36	0.00185
sample23	1	65	T2	A	HCC	3	2	28	0	0	1	24	0.00241
sample24	1	42	T1	A	HCC	1	1	47	0	1	1	20	0.00094
sample25	1	48	T1	A	HCC	3	1	29	0	0	0	42	0.00203
sample26	1	57	T1	A	HCC	1	1	11	0	0	1	20	0.00254
sample27	1	46	T1	A	HCC	2	1	38	0	0	0	42	0.00752
sample28	2	48	T1	A	HCC	3	1	43	0	1	0	41	0.00236
sample29	1	62	T1	A	HCC	1	1	86	0	0	0	39	0.01564
sample30	1	36	T3b	C	HCC	3	2	89	1	0	1	9	0.00034
sample31	1	43	T1	A	HCC	3	1	90	0	0	1	14	0.01022
sample32	1	63	T3b	C	HCC	4	1	46	1	1	0	37	0.00405
sample33	1	40	T1	A	HCC	2	1	50	0	0	1	38	0.00584
sample34	1	65	T1	A	HCC	2	1	74	0	0	0	38	0.00036
sample35	1	46	T3a	B	HCC	3	2	93	0	0	0	36	0.00098
sample36	1	48	T1	A	HCC	3	1	18	0	1	0	37	0.00357
sample37	1	73	T1	A	HCC	2	1	44	0	1	0	34	0.00206
sample38	1	64	T1	A	HCC	2	1	80	0	1	0	45	0.01342
sample39	1	41	T3a	B	HCC	4	2	80	0	0	1	18	0.00132
sample40	1	67	T3a	B	HCC	4	2	68	0	1	0	60	0.00501
sample41	2	74	T3a	B	HCC	2	2	102	0	0	0	36	0.00163
sample42	2	69	T1	A	HCC	4	1	20	0	1	0	37	0.00399
sample43	2	73	T1	A	HCC	2	1	46	0	1	0	46	0.0056
sample44	1	60	T1	A	HCC	2	1	52	0	0	0	32	0.00185
sample45	1	45	T1	A	HCC	3	1	40	0	1	1	30	0.00142
sample46	2	45	T3a	A	HCC	3	2	78	0	0	1	42	0.01031
sample47	1	38	T1	A	HCC	3	1	36	0	0	1	28	0.00231
sample48	2	69	T3a	B	HCC	2	2	52	0	0	0	24	0.00296
sample49	1	49	T1	A	HCC	3	1	34	0	0	1	20	0.03125
sample50	1	66	T1	A	HCC	3	1	48	0	1	0	42	0.03506
