# Supplementary material for: CircFGGY Inhibits Cell Growth, Invasion and Epithelial-Mesenchymal Transition of Hepatocellular Carcinoma via Regulating the miR-545-3p/Smad7 Axis
Source: Front Cell Dev Biol. 2022 May 3;10:850708. doi: 10.3389/fcell.2022.850708 (PMC9110866; doi:10.3389/fcell.2022.850708)
Supplement: Supplementary file 2 [file Table3.xlsx]

## Sheet: Table S3
Table S3 Primer Sequence
Primers	Direction	Sequence
circFGGY	Forward	TCTGGAAAGGAGTCCATTATCG
	Reverse	GAGCATCCCATGCTTTCATTAC
miR-545-3p	Forward	TCTACAGTGCACGTGTCTC
U6	Forward	CTCGCTTCGGCAGCACA
FGGY	Forward	GTAGTCAGTGGGAATGAGGTCT
RTN4IP1	Reverse	TTCAGGCCACCAACTTTGTTTA
Smad2	Forward	CGTCCATCTTGCCATTCACG
	Reverse	CTCAAGCTCATCTAATCGTCCTG
Smad3	Forward	CCATCTCCTACTACGAGCTGAA
	Reverse	CACTGCTGCATTCCTGTTGAC
Smad4	Forward	ACGAACGAGTTGTATCACCTGG
	Reverse	TGCACGATTACTTGGTGGATG
Smad6	Forward	GCTACCAACTCCCTCATCACT
	Reverse	CGTACACCGCATAGAGGCG
Smad7	Forward	TCTCCATCAAGGCTTTCGACTAC
	Reverse	TGTTGAAGATGACCTCTAGCCAG
