# Supplementary material for: CircFGGY Inhibits Cell Growth, Invasion and Epithelial-Mesenchymal Transition of Hepatocellular Carcinoma via Regulating the miR-545-3p/Smad7 Axis
Source: Front Cell Dev Biol. 2022 May 3;10:850708. doi: 10.3389/fcell.2022.850708 (PMC9110866; doi:10.3389/fcell.2022.850708)
Supplement: Supplementary file 5 [file Table1.xlsx]

## Sheet: Table S1 
Table S1 Clinical characteristics of patients (cohort 1).
Sample NUM	gender (male=1, female=2)	age	TNM stage	BCLC stage	diagnosis	Edmondson’s grade	No. tumour (1=solitary，2=multiple)	Tumour size, mm	vascular invasion (0=absent, 1=present)	Liver cirrhosis (0=absent, 1=present)
HCC01	1	50	T2	B	HCC	2	2	35	0	1
HCC02	1	46	T3a	B	HCC	2	2	53	0	0
HCC03	1	40	T1	A	HCC	3	1	64	0	0
HCC04	1	53	T1	A	HCC	2	1	40	0	0
HCC05	1	71	T3a	B	HCC	2	2	53	0	0
HCC06	1	62	T2	B	HCC	3	2	39	0	0
